# Supplementary material for: New Molecular Phylogenetic Evidence Confirms Independent Origin of Coxal Combs in the Families of the ‘Cydnoid’ Complex (Hemiptera: Heteroptera: Pentatomoidea)
Source: Insects. 2024 Oct 11;15(10):792. doi: 10.3390/insects15100792 (PMC11509079; doi:10.3390/insects15100792)
Supplement: Supplementary file 1 [file insects-15-00792-s001.zip]

Archive with 4 entries (4 files):
- Figure S1.pdf
- File S1.pdf
- Table S1.pdf
- Table S2.pdf
